# Supplementary material for: Characterization of Gels and Films Produced from Pinhão Seed Coat Nanocellulose as a Potential Use for Wound Healing Dressings and Screening of Its Compounds towards Antitumour Effects
Source: Polymers (Basel). 2022 Jul 7;14(14):2776. doi: 10.3390/polym14142776 (PMC9315714; doi:10.3390/polym14142776)
Supplement: Supplementary file 1 [file polymers-14-02776-s001.zip]

Archive with 1 entries (1 files):
- polymers-1798407-SI.pdf
